# Supplementary material for: Frailty as a Predictor of Outcomes in Subarachnoid Hemorrhage: A Systematic Review and Meta-Analysis
Source: Brain Sci. 2023 Oct 23;13(10):1498. doi: 10.3390/brainsci13101498 (PMC10605612; doi:10.3390/brainsci13101498)
Supplement: Supplementary file 1 [file brainsci-13-01498-s001.zip]

Archive with 1 entries (1 files):
- brainsci-2639620-supplementary.pdf
